# Supplementary material for: Residue Depletion Profile and Estimation of Withdrawal Period for Sulfadimethoxine and Ormetoprim in Edible Tissues of Nile Tilapia (Oreochromis sp.) on Medicated Feed
Source: Animals (Basel). 2023 Aug 3;13(15):2499. doi: 10.3390/ani13152499 (PMC10417122; doi:10.3390/ani13152499)
Supplement: Supplementary file 1 [file animals-13-02499-s001.zip]

Archive with 1 entries (1 files):
- animals-2466855-supplementary.pdf
